# Supplementary material for: The chicken gut metagenome and the modulatory effects of plant-derived benzylisoquinoline alkaloids
Source: Microbiome. 2018 Nov 27;6:211. doi: 10.1186/s40168-018-0590-5 (PMC6260706; doi:10.1186/s40168-018-0590-5)
Supplement: Supplementary file 1 — Table S1. Background information on the chicken samples. (XLSX 34 kb) [file 40168_2018_590_MOESM1_ESM.xlsx]

## Sheet: 工作表1
Additional file 1: Table S1. Background information on the chicken samples.
	Group name		Provider	Farm location	Breed	Farming system	Sex	Feed supplementationa	Age (days)			Number of samples for sequencingd
									Pooledb		Individualc
Distribution groups	Distribution	DST	New Hope Liuhe	Shandong,China	Cobb 500	Battery-cage	Females, males	NA	-	-	40	30
		DSL	Shanxi Daxiang	Shanxi, China	Ross 308	Battery-cage	Females, males	NA	-	-	41	30
		DGY	WENS	Guangdong,China	Yellow dwarf chicken	Free-range	Females, males	NA	-	-	62	30
		DHC	Hunan Xiangjia	Hunan,China	Guangxi local chicken	Free-range	Females, males	NA	-	-	78	30
		DHK	Charoen Pokphand	Henan,China	Hy-Line Variety Brown	Battery-cage	Females	NA	-	-	235	15
Treatment groups	LY	NHC	Hunan Agricultural University	Hunan,China	Local yellow-feather chickens	Battery-cage	Females	None	1	7, 14, 28, 42	56	40
		CHC						50 mg/kg Citifac®	-	7, 14, 28, 42	56	35
		LHC						15 mg/kg Sangrovit®	-	7, 14, 28, 42	56	35
		MHC						50 mg/kg Sangrovit®	-	7, 14, 28, 42	56	35
		NHC						150 mg/kg Sangrovit®	-	7, 14, 28, 42	56	35
	AA	NBJ	China Agricultural University	Beijng,China	Arbor Acres broiler	Battery-cage	Males	None	1	7, 14, 28, 42	42	40
		CBJ						50 mg/kg Citifac®	-	7, 14, 28, 42	42	35
		LBJ						15 mg/kg Sangrovit®	-	7, 14, 28, 42	42	35
		MBJ						50 mg/kg Sangrovit®	-	7, 14, 28, 42	42	35
		NBJ						150 mg/kg Sangrovit®	-	7, 14, 28, 42	42	35
a. Citifac® (Chlortetracycline 20% w/w premix), Sangrovit® (Macleaya cordata extract 3.75% w/w premix).
b. The pooled samples (210 samples) were used for the study of age differences.
c. The individual samples (285 samples) from adult chickens were used for the study of the differences in five intestinal compartments.
d. Digesta samples from five intestinal compartments were collected and processed separately.
