# Supplementary material for: The chicken gut metagenome and the modulatory effects of plant-derived benzylisoquinoline alkaloids
Source: Microbiome. 2018 Nov 27;6:211. doi: 10.1186/s40168-018-0590-5 (PMC6260706; doi:10.1186/s40168-018-0590-5)
Supplement: Supplementary file 3 — Table S2. Comparison of gut microbial gene catalogs of human, pig and chicken. (XLSX 38 kb) [file 40168_2018_590_MOESM3_ESM.xlsx]

## Sheet: 工作表1
Additional file 3: Table S2. Comparison of gut microbial gene catalogs of human, pig and chicken.
	Human integrateda	Pig	Chicken
Number of samples	1267	287	495
Number of non-redundant genes	9879896	7685872	9037242
Average contig N50 (bp)	1035	1870	1950
Average ORF length (bp)	753	680	697
a. The integrated human catalog also incorporated 511 prokaryotic genomes.
