# Supplementary material for: The chicken gut metagenome and the modulatory effects of plant-derived benzylisoquinoline alkaloids
Source: Microbiome. 2018 Nov 27;6:211. doi: 10.1186/s40168-018-0590-5 (PMC6260706; doi:10.1186/s40168-018-0590-5)
Supplement: Supplementary file 4 — Table S3. Significant differences between the foregut and hindgut of chickens at the phylum and genus levels. (XLSX 40 kb) [file 40168_2018_590_MOESM4_ESM.xlsx]

## Sheet: 工作表1
Additional file 4: Table S3. Significant differences between the foregut and hindgut of chickens at the phylum and genus levels.
	Name	Foregut		Hindgut		P-valuec	Adjusted P-valued
		Meana %	SDb %	Meana %	SDb %
Phylum	Actinobacteria	13.24	19.433	5.119	11.036	<0.001	<0.001
	Bacteroidetes	1.165	3.009	7.773	5.689	<0.001	<0.001
Genus	Lactobacillus	32.948	18.238	4.512	10.284	<0.001	<0.001
	Corynebacterium	5.239	9.827	0.303	1.525	<0.001	<0.001
	Brevibacterium	1.675	4.732	0.166	1.186	<0.001	0.001
	Brachybacterium	1.285	3.55	0.151	1.113	<0.001	0.001
	Streptococcus	0.795	1.827	0.342	1.341	0.013	0.028
	Dietzia	0.507	1.51	0.041	0.296	<0.001	<0.001
	Bacteroides	0.351	1.217	2.02	2.157	<0.001	<0.001
	Alistipes	0.336	0.705	2.727	2.817	<0.001	0.001
	Subdoligranulum	0.244	0.389	1.944	1.586	<0.001	<0.001
	Clostridium	0.23	0.318	1.384	0.597	<0.001	<0.001
	Microbacterium	0.155	0.232	0.018	0.047	<0.001	<0.001
	Faecalibacterium	0.132	0.249	1.373	1.234	<0.001	<0.001
	Butyricicoccus	0.125	0.323	0.938	0.853	<0.001	<0.001
	Blautia	0.125	0.178	0.795	0.681	<0.001	<0.001
	Staphylococcus	0.118	0.223	0.012	0.031	0.002	0.005
	Kitasatospora	0.109	0.444	0.004	0.014	<0.001	<0.001
	Eubacterium	0.096	0.207	0.687	0.517	<0.001	<0.001
	Streptomyces	0.087	0.293	0.006	0.009	<0.001	0.001
	Weissella	0.075	0.178	0.006	0.014	<0.001	<0.001
	Pseudomonas	0.071	0.149	0.014	0.02	<0.001	<0.001
	Pediococcus	0.069	0.068	0.01	0.026	<0.001	<0.001
	Sphingomonas	0.064	0.199	0.005	0.006	<0.001	0.001
	Oscillibacter	0.061	0.112	0.426	0.253	<0.001	<0.001
	Bradyrhizobium	0.059	0.216	0.008	0.03	0.002	0.006
	Clostridioides	0.049	0.034	0.108	0.092	<0.001	<0.001
	Ruminococcus	0.046	0.075	0.317	0.2	<0.001	<0.001
	Nocardiopsis	0.045	0.128	0.006	0.035	<0.001	0.001
	Jeotgalicoccus	0.038	0.109	0.005	0.032	<0.001	0.001
	Prevotella	0.037	0.187	0.224	0.711	0.007	0.016
	Bacillus	0.035	0.044	0.016	0.029	<0.001	<0.001
	Desulfovibrio	0.034	0.113	0.31	0.602	<0.001	<0.001
	Ochrobactrum	0.034	0.1	0.004	0.023	<0.001	0.001
	Acinetobacter	0.032	0.076	0.006	0.011	<0.001	<0.001
	Collinsella	0.029	0.115	0.222	0.613	0.001	0.004
	Bilophila	0.028	0.07	0.259	0.325	<0.001	<0.001
	Pseudoflavonifractor	0.028	0.052	0.26	0.134	<0.001	<0.001
	Ruania	0.025	0.065	0.004	0.026	<0.001	0.001
	Dorea	0.023	0.04	0.167	0.104	<0.001	<0.001
	Janibacter	0.023	0.063	0.003	0.018	<0.001	0.001
	Phascolarctobacterium	0.022	0.06	0.369	0.595	<0.001	<0.001
	Megamonas	0.021	0.099	0.575	1.996	0.004	0.01
a. Mean, average relative abundance.
b. SD, standard deviation.
c. P-value, Wilcoxon rank-sum test
d. Adjusted P-value, P-value adjusted by Storey’s methods for multiple test correction.
