# Supplementary material for: The chicken gut metagenome and the modulatory effects of plant-derived benzylisoquinoline alkaloids
Source: Microbiome. 2018 Nov 27;6:211. doi: 10.1186/s40168-018-0590-5 (PMC6260706; doi:10.1186/s40168-018-0590-5)
Supplement: Supplementary file 12 — Table S4. The number of shared genes of samples in each intestinal compartment of chickens. (XLSX 53 kb) [file 40168_2018_590_MOESM12_ESM.xlsx]

## Sheet: 工作表1
Additional file 12: Table S4. The number of shared genes of samples in each intestinal compartment of chickens.
	duodenum	jejunum	ileum	cecum	colorectum
All genes number	5051986	6758937	7228105	6698945	7585715
Genes number shared in 10% samples	1153130	2384024	2958051	4157094	3993534
Genes number shared in 20% samples	407401	998671	1348554	2869075	2663717
Genes number shared in 30% samples	199441	465679	644909	2130938	1908541
Genes number shared in 40% samples	133369	266034	354661	1686597	1439386
Genes number shared in 50% samples	89214	146658	173974	1260614	989923
Genes number shared in 60% samples	58025	83392	88036	901122	634272
Genes number shared in 70% samples	37135	52219	51277	650768	400531
Genes number shared in 80% samples	15108	25774	24416	396583	182191
Genes number shared in 90% samples	4528	9183	9305	189110	42836
Genes number shared in 100% samples	393	1734	2615	36909	651
