# Supplementary material for: The chicken gut metagenome and the modulatory effects of plant-derived benzylisoquinoline alkaloids
Source: Microbiome. 2018 Nov 27;6:211. doi: 10.1186/s40168-018-0590-5 (PMC6260706; doi:10.1186/s40168-018-0590-5)
Supplement: Supplementary file 18 — Table S5. The relative abundances of major phyla at different ages (average relative abundance > 0.01%). (XLSX 40 kb) [file 40168_2018_590_MOESM18_ESM.xlsx]

## Sheet: 工作表1
Additional file 18: Table S5. The relative abundances of major phyla at different ages (average relative abundance > 0.01 %).
Phylum	Foregut
	D01		D07		D14		D28		D42
	Meana %	SDb %	Meana %	SDb %	Meana %	SDb%	Meana %	SDb %	Meana %	SDb %
Firmicutes	24.22	20.39	46	24.36	56.08	21.97	65.53	13.18	63.27	8.64
Actinobacteria	1.78	0.46	3.29	2.56	3.26	2.3	3.86	4.36	6.59	7.21
Proteobacteria	13.7	18.12	7.85	11.18	3.42	4.21	3.4	3.1	2.8	2.71
Bacteroidetes	0.49	0.53	0.56	0.61	2.13	3.33	0.81	1.17	0.96	1.27
Ascomycota	0.15	0.1	0.12	0.13	0.09	0.1	0.14	0.19	0.12	0.18
Verrucomicrobia	0.01	0.02	0.01	0.01	<0.001	<0.001	0.01	0.01	0.01	0.04
Chlamydiae	0.26	0.23	0.1	0.15	0.08	0.17	0.01	0.03	<0.001	<0.001
Deinococcus-Thermus	<0.001	<0.001	0.13	0.28	<0.001	<0.001	<0.001	<0.001	<0.001	<0.001
Phylum	Hindgut
	D01		D07		D14		D28		D42
	Meana %	SDb %	Meana %	SDb %	Meana %	SDb %	Meana %	SDb %	Meana %	SDb %
Firmicutes	52.65	11.6	67.87	14.91	63.97	8.83	62.97	6.28	59.43	5.3
Actinobacteria	0.52	0.33	1.14	0.74	3.92	4.52	5.23	7.52	1.99	2.04
Proteobacteria	20.27	10.31	2.07	2.54	1.42	2.18	2.9	3.22	1.72	0.51
Bacteroidetes	0.91	0.9	1.21	0.82	6.91	7.91	4.96	3.56	10.26	6.08
Ascomycota	0.05	0.05	0.03	0.07	0.01	0.01	0.01	0.02	0.01	<0.001
Verrucomicrobia	0.01	0.01	<0.001	<0.001	0.03	0.12	0.1	0.24	0.18	0.55
Chlamydiae	0.06	0.08	0.03	0.09	<0.001	0.01	<0.001	<0.001	<0.001	<0.001
Deinococcus-Thermus	<0.001	0.01	<0.001	0.01	<0.001	<0.001	<0.001	<0.001	<0.001	<0.001
a. Mean, average relative abundance.
b. SD, standard deviation.
