# Supplementary material for: The chicken gut metagenome and the modulatory effects of plant-derived benzylisoquinoline alkaloids
Source: Microbiome. 2018 Nov 27;6:211. doi: 10.1186/s40168-018-0590-5 (PMC6260706; doi:10.1186/s40168-018-0590-5)
Supplement: Supplementary file 28 — Table S7. KEGG pathways significantly changed in the foregut after CTC and MCE treatment. (XLSX 13 kb) [file 40168_2018_590_MOESM28_ESM.xlsx]

## Sheet: 工作表1
Additional file 28: Table S7. KEGG pathways significantly changed in the foregut after CTC and MCE treatment.
	Kruskal-Wallis H test		Post hoc Wilcoxon rank-sum test (P-value)				Ratio of Mean
	P-value	Adjusted P-value	CTC	MCE-L	MCE-M	MCE-H	CTC	MCE-L	MCE-M	MCE-H
			vs	vs	vs	vs	vs	vs	vs	vs
			BLANK	BLANK	BLANK	BLANK	BLANK	BLANK	BLANK	BLANK
Cellular Processes; Cell growth and death	0.016	0.03	0.011	0.812	0.987	1	1.206	1.086	0.989	0.997
Cellular Processes; Cell motility	0.016	0.03	0.003	0.335	0.716	0.402	0.329	0.714	0.844	0.733
Cellular Processes; Transport and catabolism	0.006	0.014	0.012	0.367	0.402	1	0.533	0.878	0.838	0.909
Environmental Information Processing; Membrane transport	<0.001	0.001	0.15	0.496	0.211	0.438	0.985	1.008	1.179	1.129
Environmental Information Processing; Signal transduction	<0.001	0.001	0.189	0.01	0.716	0.013	1.047	0.871	1.009	0.902
Genetic Information Processing; Folding, sorting and degradation	0.002	0.008	0.016	0.319	0.235	0.335	1.185	0.931	0.922	0.934
Genetic Information Processing; Replication and repair	<0.001	<0.001	0.001	0.837	0.402	0.788	1.326	0.991	0.978	1
Genetic Information Processing; Transcription	0.007	0.017	0.179	0.097	0.045	0.211	1.007	0.858	0.79	0.869
Genetic Information Processing; Translation	0.029	0.048	0.014	0.646	0.477	0.602	1.205	0.995	0.986	1.059
Metabolism; Amino acid metabolism	<0.001	0.001	0.11	0.537	0.012	0.064	0.889	1.068	1.231	1.184
Metabolism; Biosynthesis of other secondary metabolites	0.004	0.012	0.223	0.812	0.069	0.304	0.869	1.01	1.173	1.113
Metabolism; Lipid metabolism	0.01	0.021	0.159	0.402	0.117	0.367	1.152	0.954	0.949	0.999
Metabolism; Metabolism of terpenoids and polyketides	<0.001	0.002	0.069	0.438	0.367	0.11	1.212	0.957	0.932	0.881
Metabolism; Nucleotide metabolism	<0.001	<0.001	0.004	0.624	0.125	0.319	1.286	0.968	0.926	0.957
	BLANK		CTC		MCE-L		MCE-M		MCE-H
	Meana %	SDb %	Meana %	SDb %	Meana %	SDb %	Meana %	SDb %	Meana %	SDb %
Cellular Processes; Cell growth and death	0.513	0.137	0.619	0.099	0.557	0.178	0.508	0.074	0.512	0.1
Cellular Processes; Cell motility	0.315	0.377	0.104	0.047	0.225	0.269	0.266	0.212	0.231	0.256
Cellular Processes; Transport and catabolism	0.67	0.666	0.358	0.082	0.589	0.389	0.562	0.252	0.609	0.377
Environmental Information Processing; Membrane transport	3.034	0.922	2.988	0.227	3.058	0.578	3.577	0.464	3.425	0.366
Environmental Information Processing; Signal transduction	2.192	0.268	2.295	0.205	1.91	0.255	2.213	0.359	1.977	0.219
Genetic Information Processing; Folding, sorting and degradation	1.536	0.341	1.82	0.288	1.43	0.395	1.417	0.19	1.434	0.214
Genetic Information Processing; Replication and repair	2.266	0.65	3.005	0.411	2.245	0.606	2.216	0.274	2.267	0.286
Genetic Information Processing; Transcription	0.395	0.142	0.397	0.075	0.339	0.124	0.312	0.064	0.343	0.073
Genetic Information Processing; Translation	3.179	0.89	3.831	0.636	3.163	0.865	3.135	0.529	3.367	0.662
Metabolism; Amino acid metabolism	3.456	1.061	3.074	0.379	3.691	0.863	4.255	0.57	4.09	0.729
Metabolism; Biosynthesis of other secondary metabolites	0.54	0.177	0.47	0.094	0.546	0.122	0.634	0.119	0.602	0.119
Metabolism; Lipid metabolism	2.015	0.587	2.321	0.407	1.923	0.476	1.912	0.175	2.013	0.184
Metabolism; Metabolism of terpenoids and polyketides	0.97	0.389	1.176	0.246	0.929	0.226	0.905	0.115	0.855	0.12
Metabolism; Nucleotide metabolism	3.9	1.255	5.016	0.831	3.774	1.103	3.612	0.491	3.733	0.519
a. Mean, average relative abundance.
b. SD, standard deviation.
