# Supplementary material for: The chicken gut metagenome and the modulatory effects of plant-derived benzylisoquinoline alkaloids
Source: Microbiome. 2018 Nov 27;6:211. doi: 10.1186/s40168-018-0590-5 (PMC6260706; doi:10.1186/s40168-018-0590-5)
Supplement: Supplementary file 29 — Table S8. The relative mRNA levels of cytokines in the ileum of Arbor Acres broiler chickens on days 21 and 42. (XLSX 11 kb) [file 40168_2018_590_MOESM29_ESM.xlsx]

## Sheet: 工作表1
Additional file 29: Table S8. The relative mRNA levels of cytokines in the ileum of Arbor Acres broiler chickens on days 21 and 42.
Treatment	IL4		IFN-γ		TNF-α		NF-κB		iNOS
	D 21	D 42	D 21	D 42	D 21	D 42	D 21	D 42	D 21	D 42
BLANK	1.00±0.16	1.00±0.21a	1.00±0.11	1.00±0.15b	1.00±0.10a	1.00±0.08 b	1.00±0.10	1.00±0.06a	1.00±0.08	1.00±0.09
CTC	0.50±0.09	0.35±0.06b	1.05±0.13	1.35±0.08a	0.86±0.07ab	1.04±0.11 b	1.06±0.13	0.61±0.08b	0.74±0.12	0.64±0.07
MCE-L	0.76±0.15	0.32±0.08b	1.25±0.21	0.88±0.14b	0.81±0.06ab	1.29±0.15 ab	0.94±0.09	0.52±0.04b	1.18±0.20	0.88±0.07
MCE-M	0.94±0.25	0.19±0.07b	0.67±0.15	0.40±0.04c	0.92±0.09ab	0.82±0.17 b	1.00±0.11	0.57±0.06b	0.88±0.15	0.74±0.09
MCE-H	1.08±0.13	0.22±0.07b	0.87±0.15	0.87±0.19 b	0.67±0.04b	1.68±0.23a	1.22±0.14	0.64±0.06 b	0.77±0.08	0.80±0.11
P value	0.121	<0.001	0.132	0.001	0.044	0.006	0.509	<0.001	0.155	0.099
Results are presented as Mean ± SD (standard deviation); the data in columns with no common superscript differs significantly (P < 0.05). The relative mRNA levels were analyzed with one-way ANOVA and Duncan’s multiple comparison in SPSS Version 18.0 (SPSS Inc., Chicago, Illinois, USA). The IL-4, which is the major component of Th2 cytokines and could down-regulate the humoral immune response in p…
