# Supplementary material for: The chicken gut metagenome and the modulatory effects of plant-derived benzylisoquinoline alkaloids
Source: Microbiome. 2018 Nov 27;6:211. doi: 10.1186/s40168-018-0590-5 (PMC6260706; doi:10.1186/s40168-018-0590-5)
Supplement: Supplementary file 30 — Table S9. Primers used for quantitative real-time PCR. (XLSX 28 kb) [file 40168_2018_590_MOESM30_ESM.xlsx]

## Sheet: 工作表1
Additional file 30: Table S9. Primers used for quantitative real-time PCR.
Gene name	Accession number	Forward sequence (5'-3')	Reverse sequence (5'-3')
β -actin	L08165	GAGAAATTGTGCGTGACATCA	CCTGAACCTCTCATTGCCA
IFN-γ	NM_205149.1	AGCTGACGGTGGACCTATTATT	GGCTTTGCGCTGGATTC
IL-4	AJ621249	GTGCCCACGCTGTGCTTA	AGGAAACCTCTCCCTGGATGTC
TNF-α	NM_204267	GAGCGTTGACTTGGCTGTC	AAGCAACAACCAGCTATGCAC
iNOS	D85422	CCTGTACTGAAGGTGGCTATTGG	AGGCCTGTGAGAGTGTGCAA
NF-κB	NM_205129	GTGTGAAGAAACGGGAACTG	GGCACGGTTGTCATAGATGG
